# Supplementary material for: Spontaneous Reaction of Oleacein and Oleocanthal with Primary Amines: A Biochemical Perspective
Source: Molecules. 2025 Apr 7;30(7):1645. doi: 10.3390/molecules30071645 (PMC11990156; doi:10.3390/molecules30071645)
Supplement: Supplementary file 1 [file molecules-30-01645-s001.zip]

Archive with 1 entries (1 files):
- molecules-3419236-supplementary.pdf
